# Supplementary material for: Taxonomic Evaluation of the Heyndrickxia (Basonym Bacillus) sporothermodurans Group (H. sporothermodurans, H. vini, H. oleronia) Based on Whole Genome Sequences
Source: Microorganisms. 2021 Jan 26;9(2):246. doi: 10.3390/microorganisms9020246 (PMC7911792; doi:10.3390/microorganisms9020246)
Supplement: Supplementary file 1 [file microorganisms-09-00246-s001.zip]

Archive with 2 entries (2 files):
- MDPI style Sporo Genomes_210112 Supplemtary file.docx
- Supplementary updated names.zip
